# Supplementary material for: Challenges in Conducting Exercise Recovery Studies in Older Adults and Considerations for Future Research: Findings from a Nutritional Intervention Study
Source: Geriatrics (Basel). 2024 Sep 10;9(5):116. doi: 10.3390/geriatrics9050116 (PMC11417820; doi:10.3390/geriatrics9050116)
Supplement: Supplementary file 1 [file geriatrics-09-00116-s001.zip]

Archive with 1 entries (1 files):
- geriatrics-3108395-supplementary.pdf
